# Supplementary material for: Predation scars provide a new method to distinguish native and invasive crab predation on mollusc prey
Source: Ecol Evol. 2024 Sep 23;14(9):e70338. doi: 10.1002/ece3.70338 (PMC11419948; doi:10.1002/ece3.70338)
Supplement: Supplementary file 1 — Data S1. [file ECE3-14-e70338-s001.csv]

Species	Axis_1	Axis_2	Axis_3	Axis_4	Axis_5	Axis_6	Axis_7	Axis_8	Axis_9	Axis_10	Axis_11	Axis_12	Axis_13	Axis_14	Axis_15	Axis_16	Axis_17	Axis_18	Axis_19	Axis_20	Axis_21	Axis_22	Axis_23	Axis_24	Axis_25	Axis_26	Axis_27	Axis_28	Axis_29	Axis_30	Axis_31	Axis_32	Axis_33	Axis_34	Axis_35	Axis_36	Axis_37	Axis_38	Axis_39	Axis_40	Axis_41	Axis_42	Axis_43	Axis_44	Axis_45	Axis_46	Axis_47
Metacarcinus magister	3.61E-02	-9.05E-02	1.31E-01	-5.64E-02	4.13E-02	-9.12E-02	1.11E-01	-3.47E-02	6.85E-03	-3.17E-02	6.82E-03	-8.43E-03	1.91E-02	-2.97E-03	4.66E-03	-5.58E-03	5.97E-03	-3.31E-03	2.77E-04	-5.95E-03	8.75E-04	-1.14E-03	3.56E-03	-9.77E-04	3.52E-04	-1.80E-03	2.75E-03	-1.17E-03	8.09E-05	-8.83E-04	2.59E-03	-7.97E-05	5.96E-04	-4.56E-04	1.30E-04	-3.63E-06	6.14E-04	-1.45E-03	-9.06E-05	2.58E-06	-3.91E-04	-5.55E-04	-2.20E-04	-6.41E-04	-5.83E-05	4.56E-04	1.13E-04
Metacarcinus magister	2.34E-02	-1.13E-01	2.97E-02	-5.32E-02	-6.38E-02	-3.06E-02	-3.16E-02	-2.86E-03	2.67E-02	2.13E-02	-3.48E-03	1.35E-02	-1.67E-02	-5.84E-03	-4.40E-03	-1.17E-02	-4.15E-03	-4.06E-04	-1.95E-03	-5.48E-03	5.48E-03	6.67E-03	-7.85E-04	4.13E-03	6.80E-05	-3.35E-03	3.35E-03	7.92E-05	2.94E-03	3.24E-03	-2.46E-03	1.83E-04	-9.15E-04	-7.25E-04	1.41E-03	4.52E-04	1.92E-04	-6.59E-04	9.37E-04	7.88E-04	-2.99E-04	6.51E-05	2.18E-04	4.76E-05	-2.72E-04	4.22E-04	7.82E-05
Metacarcinus magister	5.09E-02	2.35E-02	-8.86E-02	1.19E-01	-4.10E-02	5.78E-03	-1.26E-02	-5.00E-03	-8.15E-03	4.80E-04	3.46E-03	-3.95E-03	4.62E-03	6.57E-03	1.66E-03	5.68E-03	1.74E-03	2.06E-03	5.76E-04	2.52E-03	-3.25E-03	-2.54E-03	-8.03E-04	-7.04E-04	6.54E-04	3.18E-03	-1.22E-03	-4.81E-03	3.84E-03	3.85E-03	2.49E-03	-5.05E-04	-1.40E-03	-2.20E-03	9.59E-05	-1.40E-03	7.00E-04	5.31E-04	-8.61E-05	5.60E-04	-3.12E-04	1.62E-04	6.95E-04	-3.72E-04	4.71E-04	6.61E-04	-2.65E-04
Metacarcinus magister	1.46E-01	8.65E-02	-1.65E-02	1.35E-01	-3.17E-02	-2.64E-02	-1.94E-02	-3.17E-02	4.96E-03	-1.74E-02	-8.16E-03	-2.74E-03	2.42E-03	2.11E-03	-8.39E-03	2.80E-03	-4.93E-04	-1.36E-03	5.09E-04	1.33E-05	-2.01E-03	-4.53E-03	2.11E-03	2.01E-05	1.98E-03	3.54E-04	-2.42E-03	-1.15E-04	-3.66E-03	2.23E-03	-1.57E-03	5.53E-04	9.63E-04	-4.61E-04	9.80E-04	8.77E-04	5.67E-05	-1.47E-03	2.45E-03	-1.03E-03	4.03E-04	-5.39E-04	1.00E-03	4.22E-04	2.51E-05	-1.01E-04	-7.58E-05
Metacarcinus magister	5.91E-01	1.92E-01	1.07E-01	-2.21E-01	1.30E-01	1.24E-02	-1.71E-02	9.86E-03	7.87E-03	-3.13E-03	3.72E-03	5.66E-03	5.36E-03	-6.40E-03	2.89E-03	-2.77E-03	1.48E-03	2.25E-03	5.09E-03	2.95E-03	1.64E-03	-1.35E-03	-1.03E-04	1.22E-03	-1.29E-03	1.09E-03	-2.17E-03	4.65E-04	9.65E-04	1.48E-03	2.40E-03	1.68E-03	-2.38E-03	-2.48E-04	-4.57E-04	2.86E-04	-2.04E-04	-1.02E-03	7.02E-04	3.76E-04	-2.78E-04	2.87E-04	-4.06E-04	1.18E-04	-5.26E-04	-7.33E-04	-5.87E-04
Metacarcinus magister	2.06E-01	9.26E-02	-5.51E-02	1.33E-01	-1.41E-02	-9.32E-03	1.86E-02	-3.11E-02	1.32E-02	-1.38E-02	5.43E-03	-6.58E-03	4.40E-03	-1.54E-02	-1.25E-03	6.47E-04	-6.97E-03	-4.91E-03	6.29E-04	2.89E-04	-5.33E-04	2.65E-03	-5.84E-03	6.82E-04	-1.99E-04	-1.06E-03	-1.02E-03	2.12E-03	4.50E-04	1.76E-03	1.15E-04	1.85E-03	-2.44E-03	1.00E-03	-1.43E-03	7.61E-04	7.66E-04	1.07E-03	-8.26E-04	-1.21E-03	-1.42E-03	-1.05E-03	-2.88E-05	3.08E-04	2.75E-04	-9.29E-06	3.12E-04
Metacarcinus magister	3.12E-01	1.15E-01	1.34E-01	-6.96E-02	5.97E-02	2.14E-02	-2.33E-02	-1.47E-02	-2.69E-02	8.01E-03	-1.51E-02	-9.83E-03	-4.76E-03	1.68E-03	-9.44E-03	-2.97E-03	-1.40E-03	-6.00E-04	-8.34E-03	2.87E-03	4.30E-03	-3.42E-03	-3.36E-04	1.07E-03	1.38E-03	-9.27E-04	5.99E-04	-8.20E-04	3.68E-05	-9.47E-04	1.29E-03	4.25E-03	3.28E-03	2.54E-04	7.60E-04	-6.47E-04	-2.36E-04	1.40E-03	2.54E-04	4.88E-04	-9.17E-04	1.01E-04	4.14E-04	-5.71E-04	4.06E-04	-1.15E-04	3.34E-04
Metacarcinus magister	1.73E-01	-7.59E-02	2.21E-02	-7.88E-02	-4.32E-02	-6.46E-03	5.72E-04	7.12E-03	3.89E-02	-6.54E-03	-2.54E-02	-2.35E-03	-4.57E-03	6.81E-04	3.90E-03	3.70E-05	2.98E-03	1.37E-02	-1.21E-02	5.63E-05	9.90E-05	1.54E-03	-1.23E-03	-4.78E-03	2.54E-03	6.01E-03	2.48E-03	1.02E-04	-1.53E-04	6.53E-04	2.84E-04	-1.59E-03	5.39E-04	1.78E-03	-2.67E-04	1.19E-04	7.87E-04	6.37E-04	7.63E-04	-3.55E-04	-2.83E-04	-4.97E-04	-7.10E-04	4.20E-04	-2.85E-04	1.86E-04	-1.26E-04
Metacarcinus magister	5.52E-02	-1.14E-01	-5.66E-02	-5.69E-02	-1.92E-02	5.23E-03	-5.40E-02	7.20E-03	-2.35E-02	-3.15E-02	-1.91E-02	1.31E-02	-1.18E-02	-4.37E-03	-4.64E-04	1.36E-02	-1.19E-02	3.27E-03	6.37E-03	-7.27E-03	5.30E-03	-4.20E-03	-2.23E-03	-1.44E-04	4.02E-03	-4.12E-03	-3.65E-04	-4.18E-03	2.59E-04	-8.62E-04	2.31E-05	-8.95E-04	9.49E-04	1.11E-03	-6.06E-04	3.85E-04	8.18E-04	-3.43E-04	-6.72E-04	-3.40E-04	4.77E-05	8.89E-05	-5.01E-04	-1.78E-04	1.04E-04	8.78E-06	-2.76E-04
Metacarcinus magister	1.85E-01	1.00E-01	2.17E-01	-1.01E-01	2.38E-01	-6.82E-02	8.39E-03	-2.19E-02	-1.90E-02	8.85E-03	1.25E-02	7.06E-04	-7.95E-03	-8.34E-03	3.33E-05	4.49E-03	-2.27E-03	-3.67E-04	2.25E-03	1.96E-03	-2.12E-03	1.17E-05	1.44E-03	4.85E-04	-1.15E-03	5.15E-04	-2.34E-03	-1.44E-04	-8.89E-04	-2.52E-04	-3.68E-03	-2.51E-03	3.01E-04	-4.50E-05	1.04E-04	-1.21E-03	5.43E-04	1.04E-03	-2.23E-05	-4.76E-04	-2.07E-04	7.82E-04	-1.12E-04	6.20E-04	4.30E-04	7.28E-04	-1.44E-05
Metacarcinus magister	3.60E-01	3.88E-01	-1.10E-01	2.14E-01	-1.01E-01	-6.54E-02	1.16E-02	2.21E-02	-1.58E-02	1.31E-02	-8.92E-03	-1.43E-02	-1.26E-02	-1.12E-02	1.79E-03	-2.50E-03	-8.58E-04	1.75E-03	3.18E-03	-9.89E-04	1.21E-03	2.39E-03	8.79E-04	-8.35E-04	-1.89E-03	1.49E-03	-5.84E-04	1.04E-03	1.12E-04	-7.22E-04	-6.35E-04	8.59E-04	2.21E-03	1.13E-03	-8.97E-04	-1.59E-03	1.01E-03	-1.35E-03	-7.55E-04	1.16E-03	5.62E-04	9.10E-05	-2.00E-04	1.27E-04	-3.31E-04	-9.06E-07	-1.02E-04
Carcinus maenas	1.83E-01	5.40E-02	-1.17E-03	1.99E-02	-4.56E-02	-6.94E-02	2.72E-02	6.10E-03	-2.17E-02	-7.64E-03	1.51E-02	6.36E-03	5.14E-03	2.17E-03	1.42E-03	2.07E-03	5.45E-03	-1.77E-03	-2.64E-03	-5.32E-03	-1.31E-03	1.82E-03	4.71E-04	-8.75E-04	3.52E-03	-1.25E-03	-1.02E-04	-8.83E-04	-1.83E-03	1.02E-03	-4.61E-04	-5.26E-04	-1.07E-03	-9.07E-04	1.96E-03	5.18E-04	7.97E-04	2.44E-03	-5.80E-04	1.20E-03	9.87E-04	-3.45E-04	-3.58E-05	3.75E-04	-4.15E-05	-9.60E-04	-3.69E-05
Carcinus maenas	-2.23E-01	-1.56E-01	-2.04E-02	1.35E-02	1.26E-02	-1.82E-02	-3.05E-02	-2.42E-02	-2.97E-02	1.00E-02	2.59E-03	7.26E-03	-6.85E-03	5.55E-03	6.47E-04	-1.94E-03	1.13E-02	-1.88E-03	5.99E-03	-1.00E-02	-5.56E-03	-1.27E-03	3.62E-03	-1.80E-03	1.52E-03	1.39E-03	-3.29E-03	1.06E-03	2.89E-03	1.47E-03	2.83E-04	1.77E-03	7.05E-04	2.06E-03	3.68E-04	-7.72E-04	-2.13E-03	4.22E-04	-1.65E-04	-3.77E-04	-5.60E-04	-3.57E-04	-4.32E-04	3.38E-04	-7.57E-04	1.00E-04	1.36E-04
Carcinus maenas	1.08E-02	-1.10E-01	8.94E-03	-3.91E-02	-3.20E-02	-4.44E-02	-8.61E-03	-1.48E-02	3.02E-03	-7.89E-04	-2.36E-02	-9.97E-04	-1.13E-02	1.50E-02	1.04E-02	-3.14E-03	-4.92E-03	9.36E-04	-2.56E-03	2.18E-03	-1.45E-03	-8.02E-04	3.80E-03	1.25E-03	-3.07E-03	-1.61E-03	3.23E-03	-2.30E-03	-1.02E-03	-1.82E-03	-9.15E-04	2.91E-03	-2.11E-03	-1.38E-03	-1.57E-03	-1.56E-03	-3.20E-04	5.05E-04	-7.56E-04	-9.85E-04	7.35E-04	-4.64E-04	5.11E-04	6.13E-04	-4.90E-04	-3.61E-05	-1.89E-04
Carcinus maenas	-1.00E-01	-9.77E-02	-2.44E-03	6.20E-02	1.81E-02	2.73E-02	4.54E-03	-8.46E-03	-1.16E-02	1.03E-02	2.32E-02	2.65E-03	-8.18E-03	-1.22E-04	-4.14E-03	-1.05E-03	-7.79E-03	-4.25E-03	-2.28E-03	-6.78E-03	-8.35E-04	-3.29E-03	-3.10E-03	2.98E-03	-1.64E-03	2.19E-03	3.93E-04	2.66E-03	-1.27E-03	-2.58E-03	3.81E-03	1.39E-03	-1.95E-04	1.64E-04	4.61E-04	1.37E-03	1.28E-03	8.22E-04	5.51E-04	7.76E-05	9.84E-04	5.84E-04	1.85E-05	3.71E-04	-5.92E-04	7.83E-04	-3.52E-04
Carcinus maenas	-2.31E-01	-1.75E-01	-2.64E-02	1.13E-02	-1.31E-02	-4.48E-02	-7.30E-03	5.62E-03	-1.37E-02	7.50E-03	-4.41E-03	5.70E-05	-2.63E-03	-1.26E-02	3.59E-03	6.79E-03	-1.19E-03	-6.71E-03	-7.27E-03	2.80E-03	6.58E-04	-6.31E-03	-1.00E-03	2.33E-03	-8.38E-04	9.46E-04	-1.39E-03	1.21E-03	4.42E-03	-3.17E-03	-3.20E-04	-6.91E-04	-5.36E-04	-1.38E-03	-2.33E-04	-2.62E-04	-5.96E-04	-6.24E-04	1.19E-03	5.77E-04	4.71E-04	-1.08E-03	-7.41E-04	4.51E-04	7.79E-04	-3.65E-04	1.34E-04
Carcinus maenas	4.24E-01	1.56E-01	6.59E-02	1.53E-02	-3.82E-02	4.62E-02	-1.30E-02	-7.37E-03	-1.46E-02	4.43E-03	8.92E-03	2.24E-03	5.09E-03	3.70E-03	9.07E-04	2.87E-03	3.58E-03	-1.78E-03	-5.92E-03	-3.16E-03	-8.51E-04	-2.45E-03	-1.61E-03	-4.06E-03	-4.06E-03	-1.03E-03	-4.06E-04	-3.67E-03	2.00E-03	-9.60E-04	-9.25E-04	-1.26E-03	-1.74E-03	1.04E-03	-4.42E-04	9.50E-04	2.42E-04	-5.15E-04	3.81E-04	-3.37E-04	8.66E-04	7.74E-04	1.36E-04	-2.38E-04	-6.76E-04	-7.86E-05	9.03E-04
Carcinus maenas	2.06E-01	-3.54E-02	4.13E-02	-5.37E-02	-6.46E-02	5.10E-02	1.47E-02	4.69E-03	1.94E-03	-4.06E-03	1.16E-02	-3.00E-03	1.05E-02	-8.56E-03	1.32E-03	7.18E-03	5.36E-03	5.18E-04	3.49E-03	-8.20E-03	7.34E-05	-1.15E-03	-1.47E-03	-3.19E-03	2.15E-03	2.07E-03	5.55E-03	3.83E-03	1.92E-03	1.77E-05	-2.31E-03	1.41E-03	5.40E-04	-9.61E-04	-1.12E-03	-3.88E-04	-8.53E-04	-1.37E-04	-2.30E-04	-4.97E-04	6.48E-04	9.53E-04	7.96E-04	1.16E-04	8.51E-04	-1.75E-04	-1.93E-04
Carcinus maenas	1.73E-01	-7.40E-02	-4.89E-02	-3.41E-02	1.49E-02	2.97E-02	4.86E-03	-4.04E-02	1.39E-02	6.52E-03	7.92E-03	8.12E-03	1.39E-02	1.38E-02	8.83E-03	4.68E-04	3.11E-03	-7.34E-05	-1.73E-03	7.21E-03	-1.73E-03	1.22E-04	3.61E-03	5.89E-03	5.08E-03	-2.09E-03	-1.15E-03	1.72E-03	2.12E-03	-1.55E-04	-3.86E-04	-7.08E-04	1.04E-03	2.50E-03	-2.03E-03	1.05E-03	1.08E-03	-2.91E-04	-4.89E-04	9.18E-04	4.12E-04	-1.67E-05	6.84E-04	4.68E-04	4.68E-05	1.43E-04	4.55E-05
Carcinus maenas	2.51E-02	-1.88E-01	1.01E-02	-6.47E-03	-1.29E-01	5.38E-03	3.50E-02	-5.53E-02	2.59E-02	2.80E-02	6.63E-03	1.76E-02	1.04E-02	-6.50E-03	1.23E-02	5.30E-03	4.15E-03	1.38E-02	8.08E-03	1.03E-03	-1.23E-03	-8.61E-04	-5.97E-03	4.63E-03	-3.88E-03	-1.36E-05	-4.72E-04	-2.24E-03	-2.41E-03	-2.58E-05	1.30E-04	3.07E-04	2.27E-03	-5.28E-04	1.21E-04	-4.91E-04	-4.95E-04	4.42E-04	4.69E-04	1.26E-04	-8.20E-05	-2.99E-05	-2.22E-04	-6.76E-06	-2.67E-05	-1.93E-04	2.06E-04
Carcinus maenas	1.22E-01	-6.17E-02	3.48E-02	2.61E-02	-9.57E-02	7.05E-02	1.98E-03	-3.58E-03	-8.64E-03	-3.05E-03	1.31E-02	-7.82E-03	2.15E-03	1.75E-03	1.29E-02	8.29E-03	-9.70E-03	-6.01E-03	-6.83E-03	6.32E-04	4.01E-03	-1.69E-03	5.73E-03	-1.27E-03	-5.35E-03	-3.05E-03	6.96E-04	2.13E-03	-1.34E-03	4.61E-03	1.20E-03	-1.49E-03	1.25E-03	7.81E-04	7.41E-04	-5.07E-04	-8.79E-04	9.81E-05	-3.56E-04	-2.40E-05	-1.04E-04	-2.49E-05	-5.89E-04	2.90E-04	2.66E-04	-5.14E-07	-2.11E-04
Carcinus maenas	3.19E-02	-1.37E-01	1.02E-01	-3.15E-02	-6.66E-02	-9.70E-03	-1.05E-02	3.78E-02	-3.93E-02	-3.83E-02	-8.13E-03	-5.04E-03	-3.75E-03	8.89E-03	2.78E-03	3.82E-03	-6.18E-04	4.29E-03	-3.63E-03	4.36E-04	-1.38E-02	6.17E-03	-4.13E-03	3.49E-03	-2.97E-03	-4.80E-04	-6.18E-04	1.37E-03	8.43E-05	-1.07E-03	-2.98E-04	3.72E-04	-5.18E-04	1.57E-03	1.68E-03	-4.41E-05	-6.83E-07	-1.10E-03	-1.67E-04	2.27E-04	-4.20E-04	3.06E-04	3.03E-04	-2.96E-04	5.14E-04	-8.32E-05	-1.40E-04
Carcinus maenas	5.77E-02	-8.06E-02	3.60E-02	-3.08E-02	-1.92E-02	3.28E-02	-6.38E-03	5.24E-02	-3.18E-02	-5.83E-03	3.15E-02	-4.25E-03	-4.36E-03	5.13E-03	-4.63E-03	-9.02E-03	-5.54E-03	-6.72E-03	4.84E-03	-1.50E-03	3.22E-04	7.36E-03	7.98E-04	2.58E-04	-6.83E-04	2.71E-03	1.66E-03	-4.07E-03	-6.90E-04	-1.02E-03	9.96E-04	-1.77E-03	1.96E-03	-4.00E-04	-2.28E-03	3.00E-04	-4.72E-04	2.14E-04	1.04E-03	1.23E-04	-7.20E-04	-7.80E-04	3.12E-04	6.03E-04	1.35E-04	-2.92E-04	6.67E-05
Carcinus maenas	1.86E-01	-1.40E-01	-6.12E-02	-7.90E-02	-1.24E-01	3.34E-02	4.52E-03	1.50E-02	2.47E-02	-1.13E-02	6.61E-04	-3.17E-03	1.95E-03	1.02E-02	-1.10E-02	-1.94E-03	-3.57E-03	-6.39E-03	1.27E-02	7.73E-03	-3.03E-04	-1.19E-03	1.41E-03	-1.57E-03	1.21E-03	2.73E-04	1.47E-03	2.00E-03	8.03E-04	-1.10E-03	3.47E-04	1.11E-04	-5.15E-04	2.36E-04	2.07E-03	-2.17E-03	1.80E-03	2.44E-04	5.27E-04	-3.28E-04	8.14E-05	2.37E-04	-6.84E-04	3.10E-04	-4.24E-05	-1.61E-05	4.40E-04
Carcinus maenas	3.05E-02	-7.00E-02	-1.06E-01	5.16E-03	-1.48E-03	3.91E-02	1.98E-03	1.85E-02	-4.32E-02	1.48E-03	-4.67E-03	-7.03E-03	-3.53E-04	-1.26E-02	2.93E-02	-1.02E-02	-5.23E-04	4.86E-03	3.99E-03	3.86E-03	7.04E-03	3.01E-03	2.22E-03	-3.01E-03	2.61E-03	6.74E-04	-1.96E-03	-9.85E-05	-1.12E-03	-2.26E-03	1.20E-04	6.10E-04	-1.71E-03	3.26E-04	1.82E-03	8.06E-04	-6.50E-04	8.00E-05	3.80E-04	-1.13E-04	2.71E-05	1.89E-05	5.30E-04	-4.84E-05	3.06E-04	4.09E-04	1.45E-04
Carcinus maenas	1.44E-02	-2.96E-02	2.26E-03	2.10E-02	2.51E-02	8.38E-04	-1.56E-02	-6.99E-03	-1.14E-03	1.91E-03	-1.87E-02	-1.05E-02	-2.05E-04	1.62E-02	-1.97E-04	6.45E-03	2.12E-03	1.05E-03	6.63E-03	1.00E-03	-6.83E-04	6.92E-04	2.51E-03	-3.08E-03	-2.97E-03	1.51E-03	9.30E-06	7.01E-04	-7.44E-05	1.25E-04	-2.21E-03	1.84E-03	6.09E-04	-2.47E-03	-3.70E-04	3.77E-03	5.65E-04	2.93E-05	-4.87E-04	8.73E-04	-5.26E-04	-6.64E-06	-9.26E-04	5.23E-05	2.95E-04	2.68E-04	8.27E-05
Carcinus maenas	3.49E-01	1.39E-01	1.98E-02	-4.50E-02	6.29E-02	5.05E-02	-4.45E-02	6.01E-03	9.63E-03	2.91E-04	3.06E-03	-7.65E-04	-7.79E-03	2.07E-03	2.87E-03	-2.45E-03	-8.42E-05	2.54E-03	2.56E-03	-1.54E-03	-2.03E-03	-1.10E-03	-3.76E-04	2.17E-03	-4.91E-04	7.03E-04	-1.30E-04	3.38E-03	8.67E-04	-8.29E-04	-5.03E-04	-2.83E-03	1.28E-03	-1.90E-03	8.11E-04	-1.91E-05	-1.94E-05	3.28E-04	-1.01E-03	-6.31E-04	6.08E-04	-1.97E-03	3.98E-04	-1.15E-03	-5.17E-04	1.02E-04	1.15E-06
Carcinus maenas	-1.54E-01	-1.58E-01	-1.37E-01	4.15E-02	-2.92E-02	1.58E-03	-1.01E-02	5.20E-03	-1.14E-02	7.11E-03	-1.11E-02	-2.15E-03	5.15E-03	-1.14E-02	5.67E-03	2.73E-03	6.58E-03	-6.67E-03	-2.37E-03	1.25E-03	-3.61E-03	-3.86E-05	2.76E-03	-8.45E-04	-8.99E-04	-2.18E-03	3.30E-04	1.39E-03	6.60E-05	-1.46E-03	-1.38E-03	-1.35E-03	5.35E-04	-9.09E-04	-9.86E-04	-1.42E-04	1.52E-03	1.04E-03	1.18E-03	-2.58E-04	-1.57E-03	9.39E-04	2.56E-04	-8.55E-04	-9.55E-04	-3.89E-04	-3.59E-04
Carcinus maenas	1.62E-02	-1.59E-01	-7.67E-02	-3.66E-02	-7.61E-02	2.88E-02	3.33E-02	3.36E-02	1.46E-02	1.89E-03	-2.77E-03	-1.45E-02	3.18E-03	-2.86E-04	-1.54E-02	-7.44E-03	5.28E-03	3.85E-03	-1.80E-03	-6.33E-03	6.55E-03	-6.51E-03	3.79E-03	6.16E-03	-2.58E-03	3.51E-03	-2.72E-03	-1.13E-03	-1.54E-03	-7.94E-04	-2.08E-03	-1.02E-03	-1.78E-03	1.01E-03	3.66E-04	9.67E-05	1.45E-04	-1.15E-04	-1.26E-03	8.14E-05	-8.19E-04	1.53E-04	3.67E-04	-1.84E-05	2.99E-04	-1.53E-04	-5.29E-05
Carcinus maenas	-4.33E-02	-9.29E-02	-2.09E-02	-5.68E-03	-4.94E-04	-9.31E-03	-1.08E-02	9.11E-03	-3.27E-02	2.63E-02	2.58E-02	1.53E-02	-1.02E-02	9.95E-03	3.31E-03	4.17E-03	2.42E-03	1.43E-04	-7.76E-03	6.63E-04	2.43E-03	1.53E-03	-1.59E-03	7.32E-04	4.79E-03	1.62E-03	-1.05E-03	1.48E-03	-2.90E-03	9.00E-04	5.16E-04	5.19E-04	-2.85E-04	-2.46E-03	-3.59E-04	-7.74E-04	8.15E-04	-2.05E-03	-1.08E-03	-8.46E-04	-6.71E-04	4.88E-04	-5.34E-04	-1.13E-04	-9.19E-05	-1.88E-04	3.13E-04
Carcinus maenas	-4.05E-02	-1.77E-01	4.91E-02	-4.62E-02	-8.37E-02	-2.59E-02	2.19E-02	-1.00E-02	2.33E-02	-6.18E-03	-2.37E-02	-8.96E-03	-7.31E-03	-8.98E-03	-6.36E-03	-9.95E-03	-2.53E-03	-2.66E-03	-1.04E-03	2.14E-03	-3.11E-04	5.95E-03	1.39E-03	3.97E-04	2.90E-04	4.05E-04	-5.36E-03	-8.88E-06	1.75E-03	1.21E-03	2.28E-03	-6.69E-04	1.80E-03	-1.35E-03	-6.22E-04	9.64E-04	-3.76E-04	4.38E-04	-6.88E-04	-1.23E-03	1.41E-03	1.13E-03	-1.63E-05	-2.07E-04	2.16E-04	-2.80E-04	7.77E-05
Carcinus maenas	2.04E-02	-1.45E-01	5.31E-02	-4.64E-02	-6.01E-02	-1.67E-02	2.45E-03	7.47E-03	-8.32E-03	-1.79E-02	-1.98E-02	6.37E-03	3.85E-03	-2.92E-03	-1.25E-02	9.66E-03	-3.30E-03	5.05E-04	1.03E-03	2.12E-03	2.54E-03	9.68E-04	-1.33E-03	-2.21E-03	9.76E-04	-2.99E-04	-1.66E-03	3.46E-03	-3.32E-03	2.68E-04	9.03E-04	-1.19E-03	-1.75E-03	-7.36E-04	-1.90E-03	-8.52E-04	-1.99E-03	2.79E-04	1.77E-04	1.73E-03	7.43E-05	-2.92E-05	4.79E-04	-2.25E-04	-5.62E-04	4.89E-04	3.26E-04
Cancer productus	-2.07E-01	-1.47E-01	3.26E-02	1.48E-02	6.67E-02	-5.59E-02	5.23E-02	4.46E-02	-9.82E-03	1.96E-02	6.91E-03	-7.01E-05	9.32E-03	7.37E-03	-4.51E-03	1.77E-02	-1.67E-03	-5.77E-03	1.59E-03	7.18E-03	8.85E-03	3.59E-03	-2.56E-03	-2.38E-04	-1.05E-03	2.54E-03	4.95E-04	-9.36E-04	1.48E-03	9.15E-04	-1.54E-03	1.21E-03	3.38E-04	2.12E-03	7.97E-04	5.09E-04	-3.41E-04	1.50E-05	-7.44E-05	-6.83E-04	6.43E-04	-4.02E-04	3.67E-04	-7.16E-04	-5.51E-04	-7.78E-05	-2.65E-04
Cancer productus	1.88E-01	1.01E-01	-1.92E-02	1.03E-01	-1.73E-02	-2.32E-02	-2.90E-02	-3.03E-02	1.54E-02	1.80E-02	3.52E-03	2.29E-03	-4.50E-03	1.58E-02	-1.16E-03	-5.02E-03	5.21E-03	-2.91E-03	1.29E-03	-2.75E-03	1.80E-03	3.07E-03	7.14E-04	1.08E-03	6.02E-04	-8.39E-04	1.46E-04	3.68E-04	-1.92E-03	-1.15E-03	2.30E-04	-5.30E-04	-2.05E-03	1.56E-03	-1.25E-03	-5.07E-04	-7.72E-04	6.00E-04	1.28E-03	-2.77E-04	5.11E-04	1.42E-04	-9.35E-04	-1.30E-03	1.15E-03	5.09E-05	-2.49E-04
Cancer productus	-4.73E-01	3.39E-02	2.52E-01	1.01E-02	-1.32E-01	-3.44E-02	-8.49E-02	5.31E-02	3.62E-02	9.43E-03	3.59E-02	-3.57E-02	9.85E-03	-4.32E-03	-2.87E-04	-2.67E-03	3.00E-03	7.86E-03	4.10E-04	3.24E-03	-8.12E-04	-2.93E-03	-6.21E-04	-1.97E-03	2.02E-03	-3.62E-03	-1.10E-03	-4.38E-04	-2.61E-04	-4.18E-04	-2.00E-04	7.13E-04	-2.30E-04	1.15E-04	-4.21E-04	2.20E-04	5.92E-05	5.86E-05	-2.12E-04	-3.65E-05	8.12E-05	-1.09E-04	-1.23E-04	-6.20E-06	-2.10E-04	1.63E-04	-1.11E-04
Cancer productus	-2.61E-02	-1.49E-01	-1.81E-01	4.50E-02	1.10E-01	2.82E-02	-4.64E-02	-1.91E-02	-3.29E-02	-3.45E-02	1.44E-02	2.48E-03	3.38E-03	-1.74E-02	-1.28E-02	-8.13E-03	1.44E-02	1.33E-03	-2.28E-03	9.16E-03	-1.14E-03	2.41E-05	-1.11E-04	2.02E-03	-8.60E-04	-5.69E-05	3.91E-03	-1.73E-03	-1.34E-03	1.54E-03	-9.48E-04	7.01E-04	2.54E-04	1.71E-04	-1.11E-04	1.50E-04	-5.67E-04	-7.34E-05	-5.48E-04	-1.33E-05	9.74E-04	1.24E-05	-7.54E-04	-6.64E-05	-1.67E-04	2.44E-04	-4.67E-05
Cancer productus	3.40E-01	2.41E-01	-6.71E-02	1.45E-01	-2.53E-02	-4.45E-02	2.77E-03	1.56E-02	2.86E-02	-4.31E-03	-3.30E-03	3.20E-03	8.40E-03	7.33E-03	-1.00E-03	1.35E-04	-1.55E-03	-2.95E-03	-8.97E-04	3.90E-03	2.75E-04	-1.36E-03	-1.89E-03	2.69E-03	2.38E-03	-7.15E-04	2.53E-03	-5.74E-04	9.63E-04	-2.64E-03	8.70E-04	-2.07E-03	4.97E-04	-7.91E-04	1.43E-03	9.13E-04	-2.93E-03	8.23E-05	-6.25E-04	-4.97E-04	-1.01E-03	9.18E-04	-2.00E-04	5.70E-04	-3.86E-04	1.25E-04	-1.52E-04
Cancer productus	-4.02E-01	-3.11E-02	3.66E-01	2.95E-01	9.94E-02	1.13E-01	2.60E-02	-4.69E-02	2.82E-03	-7.86E-03	-1.93E-02	-7.75E-05	-3.65E-03	-1.36E-03	-3.88E-04	-2.02E-03	-1.63E-03	3.09E-04	2.07E-03	4.27E-04	1.84E-03	1.94E-03	3.62E-04	1.06E-03	2.18E-03	1.29E-03	8.85E-04	-7.52E-04	4.62E-04	-6.47E-04	-5.80E-04	-6.32E-04	-9.61E-04	-1.91E-04	3.61E-04	-6.88E-04	2.28E-04	-3.64E-04	-2.43E-04	4.29E-04	-2.64E-05	8.05E-05	-2.31E-04	7.66E-05	-3.23E-04	-4.64E-04	-9.76E-05
Cancer productus	-3.79E-01	3.12E-01	-1.40E-03	7.63E-02	4.59E-02	1.48E-02	1.17E-02	9.12E-02	2.48E-02	-2.73E-02	3.07E-03	4.48E-02	7.38E-03	-1.62E-03	-1.05E-03	5.00E-03	3.04E-03	9.26E-03	-1.40E-03	-1.40E-03	1.78E-03	2.09E-03	5.62E-03	1.91E-03	-1.86E-03	-9.59E-04	-1.06E-03	1.04E-03	8.93E-04	-3.58E-04	7.62E-04	1.48E-03	3.83E-04	-5.07E-04	-3.52E-04	-2.37E-04	4.40E-04	6.29E-04	5.10E-04	-4.60E-04	3.44E-05	4.14E-05	-5.75E-05	2.73E-05	2.58E-04	1.54E-04	2.50E-04
Cancer productus	-4.50E-01	2.78E-01	-2.15E-01	-1.47E-01	4.13E-02	3.56E-02	-1.89E-03	-8.44E-02	3.71E-02	-1.92E-02	2.12E-02	-2.60E-02	-1.03E-02	2.10E-04	-3.26E-03	1.59E-02	-1.17E-03	2.52E-03	-2.78E-03	-2.44E-03	1.92E-03	7.19E-03	1.60E-03	3.73E-04	-1.69E-04	3.53E-04	-1.09E-03	-9.68E-04	3.28E-04	-2.01E-03	4.72E-05	4.14E-04	-2.24E-04	-4.01E-04	7.29E-04	-5.67E-04	-4.21E-04	-2.56E-04	1.95E-04	2.96E-04	-9.84E-05	9.92E-05	1.22E-04	6.18E-05	-1.59E-04	-1.41E-04	3.11E-05
Cancer productus	-8.73E-02	-7.17E-02	-1.79E-01	5.01E-02	2.01E-01	1.66E-02	9.46E-02	3.47E-02	-2.03E-02	9.69E-03	2.71E-03	-2.39E-02	-8.66E-03	1.22E-02	-5.53E-03	-7.52E-03	-6.42E-03	1.57E-02	6.38E-04	-7.49E-04	-1.38E-03	-2.99E-03	-3.00E-03	-1.38E-03	4.35E-04	-4.61E-03	1.21E-04	1.62E-03	1.25E-03	1.49E-03	-1.05E-04	-6.83E-04	1.63E-06	-3.83E-04	-5.89E-04	-2.21E-04	-4.12E-04	1.12E-04	8.02E-04	-8.23E-05	1.99E-04	1.70E-04	-1.39E-04	8.38E-05	-5.40E-05	-2.54E-04	6.98E-05
Cancer productus	2.57E-02	-4.35E-02	-5.95E-02	-2.11E-02	1.63E-01	5.18E-02	-2.11E-02	5.31E-02	3.16E-02	3.54E-02	-3.50E-02	-1.09E-02	1.48E-02	-2.37E-03	-6.80E-04	5.97E-03	1.48E-02	-9.76E-03	-4.99E-04	-4.92E-03	-1.50E-03	3.93E-03	-3.09E-03	-6.93E-04	-3.87E-04	-3.27E-03	-4.99E-04	-1.34E-03	-2.03E-03	-1.91E-04	1.79E-03	-2.19E-04	2.46E-04	-4.57E-05	4.85E-04	-6.68E-04	4.15E-04	-5.33E-04	-2.99E-04	-9.83E-06	2.72E-04	-4.08E-04	1.21E-04	7.11E-04	3.21E-04	2.20E-04	-1.39E-05
Cancer productus	9.82E-02	-1.25E-01	-7.49E-02	-3.07E-03	6.51E-02	3.71E-02	4.00E-02	2.59E-02	6.58E-02	1.12E-02	1.54E-02	1.75E-02	-4.08E-03	-8.95E-03	1.10E-03	-4.73E-03	-1.55E-02	-6.63E-03	-3.25E-03	6.57E-04	-1.03E-02	-2.00E-03	1.37E-03	-4.29E-03	1.98E-03	7.40E-04	-1.43E-03	-2.65E-03	-1.37E-03	-4.76E-04	-2.18E-03	1.87E-03	2.14E-04	3.80E-04	2.43E-04	2.43E-06	-8.08E-04	-4.00E-04	-4.89E-04	7.57E-04	6.12E-05	-9.65E-05	-1.48E-04	-5.82E-04	5.41E-05	4.28E-05	-9.08E-05
Cancer productus	-4.42E-01	2.01E-03	-4.80E-02	6.66E-03	1.71E-01	-7.54E-02	-6.67E-02	9.26E-03	3.02E-02	-3.46E-03	-7.51E-03	-5.58E-03	-9.07E-03	-1.28E-03	1.23E-02	-1.13E-03	-5.48E-03	-2.88E-03	4.71E-03	-6.04E-04	-1.28E-03	-4.24E-03	2.63E-04	1.58E-03	-1.16E-03	3.25E-03	4.03E-03	8.80E-04	-1.35E-03	2.08E-03	2.12E-03	-1.16E-03	-7.97E-05	1.25E-03	-2.87E-05	4.29E-04	1.43E-04	-7.18E-05	-3.04E-04	3.59E-04	-8.76E-06	6.41E-04	5.53E-04	-2.77E-04	2.31E-04	-5.47E-04	5.46E-04
Cancer productus	-4.47E-01	1.69E-01	-7.57E-02	-6.98E-02	1.70E-02	-7.98E-03	-4.07E-02	-2.89E-02	-1.84E-02	-1.15E-02	-9.62E-03	9.40E-03	4.32E-02	1.14E-02	2.42E-03	-1.79E-02	-1.09E-02	-3.17E-03	-2.66E-03	-3.00E-03	3.15E-03	1.19E-04	-5.17E-03	-2.10E-03	-1.44E-03	1.29E-03	-1.89E-03	7.66E-04	1.39E-04	1.92E-04	-2.02E-03	-1.83E-04	9.33E-04	-3.10E-04	1.59E-05	-9.40E-04	2.46E-04	-1.08E-04	-1.97E-04	1.51E-04	1.45E-04	1.20E-04	-1.90E-04	6.16E-05	-7.03E-05	-7.44E-06	-1.58E-04
Cancer productus	-4.18E-01	3.68E-01	1.02E-02	-1.43E-01	-1.20E-01	1.83E-02	3.30E-02	-1.16E-02	-5.35E-02	4.75E-02	-2.04E-02	2.86E-03	9.65E-03	-1.06E-02	-1.12E-02	1.89E-03	-7.59E-03	2.44E-03	1.93E-03	2.06E-03	-7.53E-03	-4.45E-04	3.74E-03	1.40E-03	1.82E-03	1.59E-04	3.26E-03	-7.45E-04	-6.10E-04	6.47E-04	1.01E-03	-8.51E-04	-1.14E-03	5.57E-04	1.45E-04	9.16E-04	-1.41E-04	-1.76E-04	-1.61E-04	-4.15E-04	8.85E-05	-3.03E-04	-1.88E-04	-1.20E-04	1.13E-04	4.46E-05	4.35E-06
Cancer productus	-6.49E-02	-1.20E-01	-6.87E-03	3.71E-02	1.37E-02	-2.91E-02	-2.35E-02	-5.07E-02	2.38E-03	1.73E-02	1.05E-02	2.79E-02	-8.73E-03	4.61E-04	-1.47E-02	-4.79E-03	3.46E-03	6.19E-03	1.96E-04	4.01E-03	2.10E-03	1.45E-04	5.31E-04	-8.71E-03	-3.57E-03	-2.07E-03	1.78E-04	1.06E-03	6.25E-04	-2.07E-03	1.93E-03	-1.21E-03	-5.24E-05	7.19E-04	6.71E-04	4.22E-04	3.87E-04	-5.73E-04	-8.63E-04	5.78E-05	-5.14E-04	-2.83E-04	8.98E-04	2.81E-04	5.37E-04	-2.94E-04	-2.87E-04
Cancer productus	-4.54E-01	3.14E-01	3.28E-02	-1.25E-01	-1.07E-01	2.90E-02	6.64E-02	9.73E-03	5.82E-03	-1.82E-02	-3.63E-03	9.35E-03	-3.30E-02	6.18E-03	7.85E-03	-7.11E-03	1.43E-02	-1.11E-02	1.02E-03	4.03E-03	1.33E-03	-5.17E-03	-5.93E-03	-1.30E-03	-1.14E-04	-8.53E-04	-5.77E-04	-1.43E-04	-6.51E-04	1.16E-03	-8.39E-04	-3.93E-04	4.14E-04	3.26E-04	-4.35E-04	3.76E-04	-5.32E-05	1.24E-04	-4.02E-05	1.64E-04	-9.30E-05	-4.35E-05	1.49E-04	6.74E-05	6.07E-05	1.52E-04	-1.64E-04
